# Supplementary material for: Batrachochytrium salamandrivorans Threat to the Iberian Urodele Hotspot
Source: J Fungi (Basel). 2021 Aug 7;7(8):644. doi: 10.3390/jof7080644 (PMC8400424; doi:10.3390/jof7080644)
Supplement: Supplementary file 1 [file jof-07-00644-s001.zip]

Archive with 1 entries (1 files):
- jof-1304996-supplementary.pdf
